# Supplementary material for: Degradation of Sulfadiazine by Biogenic Manganese Oxides Coupled with Syringaldehyde: Performance, Mechanism, Toxicity, and Environmental Applicability
Source: Molecules. 2026 Jul 16;31(14):2484. doi: 10.3390/molecules31142484 (PMC13414250; doi:10.3390/molecules31142484)
Supplement: Supplementary file 1 [file molecules-31-02484-s001.zip]

Archive with 1 entries (1 files):
- molecules-4375755-supplementary.pdf
